# Supplementary material for: Further studies on the morphology of three species of Rhopalopsole (Plecoptera, Leuctridae)
Source: Biodivers Data J. 2025 May 23;13:e154980. doi: 10.3897/BDJ.13.e154980 (PMC12125601; doi:10.3897/BDJ.13.e154980)
Supplement: XML Treatment for Rhopalopsole exiguspina [file BDJ.13.e154980-treatment2.xml]

<!DOCTYPE tp:taxon-treatment
  PUBLIC "-//TaxonX//DTD Taxonomic Treatment Publishing DTD v0 20100105//EN" "tax-treatment-NSO.dtd">
<tp:taxon-treatment xmlns:tp="http://www.plazi.org/taxpub"><tp:treatment-meta><mixed-citation publication-type="journal"><person-group><name><surname>Yang</surname><given-names>Xiao</given-names></name><name><surname>Du</surname><given-names>Yu-Zhou</given-names></name></person-group><article-title>Further studies on the morphology of three species of <italic><tp:taxon-name><tp:taxon-name-part taxon-name-part-type="genus" reg="Rhopalopsole">Rhopalopsole</tp:taxon-name-part></tp:taxon-name></italic> (<tp:taxon-name><tp:taxon-name-part taxon-name-part-type="order">Plecoptera</tp:taxon-name-part></tp:taxon-name>, <tp:taxon-name><tp:taxon-name-part taxon-name-part-type="family">Leuctridae</tp:taxon-name-part></tp:taxon-name>)</article-title><source>Biodivers Data J</source><day>23</day><month>05</month><year>2025</year><volume>13</volume><pub-id pub-id-type="doi">10.3897/BDJ.13.e154980</pub-id></mixed-citation></tp:treatment-meta><tp:nomenclature><tp:taxon-name>
            <object-id xmlns:xlink="http://www.w3.org/1999/xlink" content-type="arpha" xlink:type="simple">5D4AD404-E873-569B-9F11-EC0C9FF41D98</object-id>
            <tp:taxon-name-part taxon-name-part-type="genus">Rhopalopsole</tp:taxon-name-part>
            <tp:taxon-name-part taxon-name-part-type="species">exiguspina</tp:taxon-name-part>
          </tp:taxon-name><tp:taxon-authority>Du &amp; Qian, 2011</tp:taxon-authority></tp:nomenclature><tp:treatment-sec sec-type="materials"><title>Materials</title><list list-type="alpha-lower" list-content="occurrences"><list-item><p><bold>Type status:</bold> <named-content xmlns:xlink="http://www.w3.org/1999/xlink" content-type="dwc:typeStatus" xlink:type="simple">Holotype</named-content>. <bold>Occurrence:</bold> occurrenceID: <named-content xmlns:xlink="http://www.w3.org/1999/xlink" content-type="dwc:occurrenceID" xlink:type="simple">BD041270-3DD4-5851-9734-D20488DAE7B5</named-content>; <bold>Taxon:</bold> scientificName: <named-content xmlns:xlink="http://www.w3.org/1999/xlink" content-type="dwc:scientificName" xlink:type="simple"><italic><tp:taxon-name><tp:taxon-name-part taxon-name-part-type="genus" reg="Rhopalopsole">Rhopalopsole</tp:taxon-name-part><tp:taxon-name-part taxon-name-part-type="species" reg="exiguspina">exiguspina</tp:taxon-name-part></tp:taxon-name></italic></named-content>; order: <named-content xmlns:xlink="http://www.w3.org/1999/xlink" content-type="dwc:order" xlink:type="simple"><tp:taxon-name><tp:taxon-name-part taxon-name-part-type="order">Plecoptera</tp:taxon-name-part></tp:taxon-name></named-content>; family: <named-content xmlns:xlink="http://www.w3.org/1999/xlink" content-type="dwc:family" xlink:type="simple"><tp:taxon-name><tp:taxon-name-part taxon-name-part-type="family">Leuctridae</tp:taxon-name-part></tp:taxon-name></named-content>; genus: <named-content xmlns:xlink="http://www.w3.org/1999/xlink" content-type="dwc:genus" xlink:type="simple"><tp:taxon-name><tp:taxon-name-part taxon-name-part-type="genus">Rhopalopsole </tp:taxon-name-part></tp:taxon-name></named-content>; specificEpithet: <named-content xmlns:xlink="http://www.w3.org/1999/xlink" content-type="dwc:specificEpithet" xlink:type="simple"><italic><tp:taxon-name><tp:taxon-name-part taxon-name-part-type="genus" reg="Rhopalopsole"/><tp:taxon-name-part taxon-name-part-type="species" reg="exiguspina">exiguspina</tp:taxon-name-part></tp:taxon-name></italic></named-content>; <bold>Location:</bold> country: <named-content xmlns:xlink="http://www.w3.org/1999/xlink" content-type="dwc:country" xlink:type="simple">China</named-content>; stateProvince: <named-content xmlns:xlink="http://www.w3.org/1999/xlink" content-type="dwc:stateProvince" xlink:type="simple">Guizhou</named-content>; county: <named-content xmlns:xlink="http://www.w3.org/1999/xlink" content-type="dwc:county" xlink:type="simple">Yanhe</named-content>; locality: <named-content xmlns:xlink="http://www.w3.org/1999/xlink" content-type="dwc:locality" xlink:type="simple">Shaba</named-content>; verbatimElevation: <named-content xmlns:xlink="http://www.w3.org/1999/xlink" content-type="dwc:verbatimElevation" xlink:type="simple">903 m</named-content>; verbatimLatitude: <named-content xmlns:xlink="http://www.w3.org/1999/xlink" content-type="dwc:verbatimLatitude" xlink:type="simple">28.364549N</named-content>; verbatimLongitude: <named-content xmlns:xlink="http://www.w3.org/1999/xlink" content-type="dwc:verbatimLongitude" xlink:type="simple">108.379991E</named-content></p></list-item></list></tp:treatment-sec><tp:treatment-sec sec-type="Re-description"><title>Re-description</title><p>Head brown or light brown, wider than prothorax, hind ocelli much closer to the eyes than to each other, antennae and palpi yellowish-brown. Prothorax light brown, subquadrate, all angles somewhat rounded with some black irregular stripes on it. Legs light brown. Wings hyaline and veins light brown. Forewing length 6.0 mm, body length 6.5 mm. Tergum 9 sclerotised, with a X-shape central membranous area. Sternum 9 basally with a tongue-like vesicle bearing dense hairs, apically with a subgenital plate wider than long and rounded apically. Tergum 10 with strongly sclerotised lateral process beak-like somewhat acute and curving inwards apically and a small spine at the middle of lateral process in dorsal view, thick basally and slightly curved upwards apically in lateral view. Mid-anterior sclerite sclerotised, posterior margin more sclerotised; one pair of transverse triangle sclerite weakly sclerotised. Epiproct with a simple curved process, erect hook-like apical portion curved inwards. Subanal lobe strongly sclerotised at base, trident-like apically in ventral aspect and membranous at its apex (Figs <xref ref-type="fig" rid="F12741654">1</xref><xref ref-type="fig" rid="F12741660">b</xref>, <xref ref-type="fig" rid="F12678465">7</xref>, <xref ref-type="fig" rid="F12678467">8</xref>).</p></tp:treatment-sec><tp:treatment-sec><!--Section generated to contain objects referenced in tp:taxon-treatment.--><fig-group id="F12741654" position="float" orientation="portrait"><caption><p><bold>A</bold> <italic><tp:taxon-name><tp:taxon-name-part taxon-name-part-type="genus" reg="Rhopalopsole">Rhopalopsole</tp:taxon-name-part><tp:taxon-name-part taxon-name-part-type="species" reg="ampulla">ampulla</tp:taxon-name-part></tp:taxon-name></italic> Du &amp; Qian, 2011. Male head and pronotum, dorsal view; <bold>B</bold> <italic><tp:taxon-name><tp:taxon-name-part taxon-name-part-type="genus" reg="Rhopalopsole">Rhopalopsole</tp:taxon-name-part><tp:taxon-name-part taxon-name-part-type="species" reg="exiguspina">exiguspina</tp:taxon-name-part></tp:taxon-name></italic> Du &amp; Qian, 2011. Male head and pronotum, dorsal view; <bold>C</bold> <italic><tp:taxon-name><tp:taxon-name-part taxon-name-part-type="genus" reg="Rhopalopsole">Rhopalopsole</tp:taxon-name-part><tp:taxon-name-part taxon-name-part-type="species" reg="memorabilis">memorabilis</tp:taxon-name-part></tp:taxon-name></italic> Qian &amp; Du, 2014. Male head and pronotum, dorsal view.</p></caption><fig id="F12741659" position="float" orientation="portrait"><object-id xmlns:xlink="http://www.w3.org/1999/xlink" content-type="arpha" xlink:type="simple">607A5756-4702-56D2-9449-B1ED5CF6E006</object-id><object-id xmlns:xlink="http://www.w3.org/1999/xlink" content-type="doi" xlink:type="simple">10.3897/BDJ.13.e154980.figure1a</object-id><label>Figure 1a.</label><graphic xmlns:xlink="http://www.w3.org/1999/xlink" xlink:href="bdj-13-e154980-g001_a.jpg" xlink:type="simple" position="float" orientation="portrait" id="oo_1293774.jpg"><uri content-type="original_file" xlink:type="simple">https://binary.pensoft.net/fig/1293774</uri></graphic></fig><fig id="F12741660" position="float" orientation="portrait"><object-id xmlns:xlink="http://www.w3.org/1999/xlink" content-type="arpha" xlink:type="simple">8CD56438-C7A8-5C02-BD0D-FF560948B609</object-id><object-id xmlns:xlink="http://www.w3.org/1999/xlink" content-type="doi" xlink:type="simple">10.3897/BDJ.13.e154980.figure1b</object-id><label>Figure 1b.</label><graphic xmlns:xlink="http://www.w3.org/1999/xlink" xlink:href="bdj-13-e154980-g001_b.jpg" xlink:type="simple" position="float" orientation="portrait" id="oo_1293775.jpg"><uri content-type="original_file" xlink:type="simple">https://binary.pensoft.net/fig/1293775</uri></graphic></fig><fig id="F12741661" position="float" orientation="portrait"><object-id xmlns:xlink="http://www.w3.org/1999/xlink" content-type="arpha" xlink:type="simple">2BC5D510-4C66-5945-869B-E3F3F1B68096</object-id><object-id xmlns:xlink="http://www.w3.org/1999/xlink" content-type="doi" xlink:type="simple">10.3897/BDJ.13.e154980.figure1c</object-id><label>Figure 1c.</label><graphic xmlns:xlink="http://www.w3.org/1999/xlink" xlink:href="bdj-13-e154980-g001_c.jpg" xlink:type="simple" position="float" orientation="portrait" id="oo_1293778.jpg"><uri content-type="original_file" xlink:type="simple">https://binary.pensoft.net/fig/1293778</uri></graphic></fig></fig-group><fig id="F12741660" position="float" orientation="portrait"><object-id xmlns:xlink="http://www.w3.org/1999/xlink" content-type="arpha" xlink:type="simple">8CD56438-C7A8-5C02-BD0D-FF560948B609</object-id><object-id xmlns:xlink="http://www.w3.org/1999/xlink" content-type="doi" xlink:type="simple">10.3897/BDJ.13.e154980.figure1b</object-id><label>Figure 1b.</label><graphic xmlns:xlink="http://www.w3.org/1999/xlink" xlink:href="bdj-13-e154980-g001_b.jpg" xlink:type="simple" position="float" orientation="portrait" id="oo_1293775.jpg"><uri content-type="original_file" xlink:type="simple">https://binary.pensoft.net/fig/1293775</uri></graphic></fig><fig id="F12678465" position="float" orientation="portrait"><object-id xmlns:xlink="http://www.w3.org/1999/xlink" content-type="arpha" xlink:type="simple">6A9AFDFA-26D5-5620-A476-1A55B08B7014</object-id><object-id xmlns:xlink="http://www.w3.org/1999/xlink" content-type="doi" xlink:type="simple">10.3897/BDJ.13.e154980.figure7</object-id><label>Figure 7.</label><caption><p><italic><tp:taxon-name><tp:taxon-name-part taxon-name-part-type="genus" reg="Rhopalopsole">Rhopalopsole</tp:taxon-name-part><tp:taxon-name-part taxon-name-part-type="species" reg="exiguspina">exiguspina</tp:taxon-name-part></tp:taxon-name></italic> Du &amp; Qian, 2011. <bold>A</bold> Male terminalia, dorsal view; <bold>B</bold> Male terminalia, ventral view; <bold>C</bold> Male terminalia, lateral view. (Cited from <xref ref-type="bibr" rid="B12678492">Qian and Du (2011)</xref>).</p></caption><graphic xmlns:xlink="http://www.w3.org/1999/xlink" xlink:href="bdj-13-e154980-g007.jpg" position="float" id="oo_1279133.jpg" orientation="portrait" xlink:type="simple"><uri content-type="original_file" xlink:type="simple">https://binary.pensoft.net/fig/1279133</uri></graphic></fig><fig id="F12678467" position="float" orientation="portrait"><object-id xmlns:xlink="http://www.w3.org/1999/xlink" content-type="arpha" xlink:type="simple">77A63459-4602-5C66-ABFC-2FB469F3C5C5</object-id><object-id xmlns:xlink="http://www.w3.org/1999/xlink" content-type="doi" xlink:type="simple">10.3897/BDJ.13.e154980.figure8</object-id><label>Figure 8.</label><caption><p><italic><tp:taxon-name><tp:taxon-name-part taxon-name-part-type="genus" reg="Rhopalopsole">Rhopalopsole</tp:taxon-name-part><tp:taxon-name-part taxon-name-part-type="species" reg="exiguspina">exiguspina</tp:taxon-name-part></tp:taxon-name></italic> Du &amp; Qian, 2011, holotype. <bold>A</bold> Male terminalia, dorsal view; <bold>B</bold> Male terminalia, lateral view; <bold>C</bold> Male terminalia, ventral view.</p></caption><graphic xmlns:xlink="http://www.w3.org/1999/xlink" xlink:href="bdj-13-e154980-g008.jpg" position="float" id="oo_1279134.jpg" orientation="portrait" xlink:type="simple"><uri content-type="original_file" xlink:type="simple">https://binary.pensoft.net/fig/1279134</uri></graphic></fig></tp:treatment-sec><ref-list><ref id="B12678492"><element-citation xmlns:xlink="http://www.w3.org/1999/xlink" publication-type="article" xlink:type="simple"><person-group person-group-type="author"><name name-style="western"><surname>Qian</surname><given-names>Y. H.</given-names></name><name name-style="western"><surname>Du</surname><given-names>Y. Z.</given-names></name></person-group><year>2011</year><article-title>Two new species of genus <italic><tp:taxon-name><tp:taxon-name-part taxon-name-part-type="genus" reg="Rhopalopsole">Rhopalopsole</tp:taxon-name-part></tp:taxon-name></italic> (<tp:taxon-name><tp:taxon-name-part taxon-name-part-type="class">Insecta</tp:taxon-name-part></tp:taxon-name>, <tp:taxon-name><tp:taxon-name-part taxon-name-part-type="order">Plecoptera</tp:taxon-name-part></tp:taxon-name>, <tp:taxon-name><tp:taxon-name-part taxon-name-part-type="family">Leuctridae</tp:taxon-name-part></tp:taxon-name>) form China</article-title><source>ZooKeys</source><volume>154</volume><fpage>1</fpage><lpage>7</lpage><pub-id pub-id-type="doi">10.3897/zookeys.154.2234</pub-id></element-citation></ref></ref-list></tp:taxon-treatment>
