# Supplementary material for: Further studies on the morphology of three species of Rhopalopsole (Plecoptera, Leuctridae)
Source: Biodivers Data J. 2025 May 23;13:e154980. doi: 10.3897/BDJ.13.e154980 (PMC12125601; doi:10.3897/BDJ.13.e154980)
Supplement: XML Treatment for Rhopalopsole memorabilis [file BDJ.13.e154980-treatment3.xml]

<!DOCTYPE tp:taxon-treatment
  PUBLIC "-//TaxonX//DTD Taxonomic Treatment Publishing DTD v0 20100105//EN" "tax-treatment-NSO.dtd">
<tp:taxon-treatment xmlns:tp="http://www.plazi.org/taxpub"><tp:treatment-meta><mixed-citation publication-type="journal"><person-group><name><surname>Yang</surname><given-names>Xiao</given-names></name><name><surname>Du</surname><given-names>Yu-Zhou</given-names></name></person-group><article-title>Further studies on the morphology of three species of <italic><tp:taxon-name><tp:taxon-name-part taxon-name-part-type="genus" reg="Rhopalopsole">Rhopalopsole</tp:taxon-name-part></tp:taxon-name></italic> (<tp:taxon-name><tp:taxon-name-part taxon-name-part-type="order">Plecoptera</tp:taxon-name-part></tp:taxon-name>, <tp:taxon-name><tp:taxon-name-part taxon-name-part-type="family">Leuctridae</tp:taxon-name-part></tp:taxon-name>)</article-title><source>Biodivers Data J</source><day>23</day><month>05</month><year>2025</year><volume>13</volume><pub-id pub-id-type="doi">10.3897/BDJ.13.e154980</pub-id></mixed-citation></tp:treatment-meta><tp:nomenclature><tp:taxon-name>
            <object-id xmlns:xlink="http://www.w3.org/1999/xlink" content-type="arpha" xlink:type="simple">5B950BF9-CF80-52ED-87D3-F7E92ACD1CE3</object-id>
            <tp:taxon-name-part taxon-name-part-type="genus">Rhopalopsole</tp:taxon-name-part>
            <tp:taxon-name-part taxon-name-part-type="species">memorabilis</tp:taxon-name-part>
          </tp:taxon-name><tp:taxon-authority>Qian &amp; Du, 2014</tp:taxon-authority></tp:nomenclature><tp:treatment-sec sec-type="materials"><title>Materials</title><list list-type="alpha-lower" list-content="occurrences"><list-item><p><bold>Type status:</bold> <named-content xmlns:xlink="http://www.w3.org/1999/xlink" content-type="dwc:typeStatus" xlink:type="simple">Holotype</named-content>. <bold>Occurrence:</bold> occurrenceID: <named-content xmlns:xlink="http://www.w3.org/1999/xlink" content-type="dwc:occurrenceID" xlink:type="simple">67F46ED9-429C-5DC6-99D2-39B3EAA6C477</named-content>; <bold>Taxon:</bold> scientificName: <named-content xmlns:xlink="http://www.w3.org/1999/xlink" content-type="dwc:scientificName" xlink:type="simple"><italic><tp:taxon-name><tp:taxon-name-part taxon-name-part-type="genus" reg="Rhopalopsole">Rhopalopsole</tp:taxon-name-part><tp:taxon-name-part taxon-name-part-type="species" reg="memorabilis">memorabilis</tp:taxon-name-part></tp:taxon-name></italic></named-content>; order: <named-content xmlns:xlink="http://www.w3.org/1999/xlink" content-type="dwc:order" xlink:type="simple"><tp:taxon-name><tp:taxon-name-part taxon-name-part-type="order">Plecoptera</tp:taxon-name-part></tp:taxon-name></named-content>; family: <named-content xmlns:xlink="http://www.w3.org/1999/xlink" content-type="dwc:family" xlink:type="simple"><tp:taxon-name><tp:taxon-name-part taxon-name-part-type="family">Leuctridae</tp:taxon-name-part></tp:taxon-name></named-content>; genus: <named-content xmlns:xlink="http://www.w3.org/1999/xlink" content-type="dwc:genus" xlink:type="simple"><tp:taxon-name><tp:taxon-name-part taxon-name-part-type="genus">Rhopalopsole</tp:taxon-name-part></tp:taxon-name></named-content>; specificEpithet: <named-content xmlns:xlink="http://www.w3.org/1999/xlink" content-type="dwc:specificEpithet" xlink:type="simple"><italic><tp:taxon-name><tp:taxon-name-part taxon-name-part-type="genus" reg="Rhopalopsole"/><tp:taxon-name-part taxon-name-part-type="species" reg="memorabilis">memorabilis</tp:taxon-name-part></tp:taxon-name></italic></named-content>; <bold>Location:</bold> country: <named-content xmlns:xlink="http://www.w3.org/1999/xlink" content-type="dwc:country" xlink:type="simple">China</named-content>; stateProvince: <named-content xmlns:xlink="http://www.w3.org/1999/xlink" content-type="dwc:stateProvince" xlink:type="simple">Hubei</named-content>; county: <named-content xmlns:xlink="http://www.w3.org/1999/xlink" content-type="dwc:county" xlink:type="simple">Shennongjia</named-content>; locality: <named-content xmlns:xlink="http://www.w3.org/1999/xlink" content-type="dwc:locality" xlink:type="simple">Shimo</named-content>; verbatimElevation: <named-content xmlns:xlink="http://www.w3.org/1999/xlink" content-type="dwc:verbatimElevation" xlink:type="simple">800-900 m</named-content>; verbatimLatitude: <named-content xmlns:xlink="http://www.w3.org/1999/xlink" content-type="dwc:verbatimLatitude" xlink:type="simple">31.486807 N</named-content>; verbatimLongitude: <named-content xmlns:xlink="http://www.w3.org/1999/xlink" content-type="dwc:verbatimLongitude" xlink:type="simple">110.312168 E</named-content></p></list-item><list-item><p><bold>Type status:</bold> <named-content xmlns:xlink="http://www.w3.org/1999/xlink" content-type="dwc:typeStatus" xlink:type="simple">Other material</named-content>. <bold>Occurrence:</bold> occurrenceID: <named-content xmlns:xlink="http://www.w3.org/1999/xlink" content-type="dwc:occurrenceID" xlink:type="simple">B89D7023-B9E3-5CBC-8F78-33DA92319540</named-content>; <bold>Taxon:</bold> scientificName: <named-content xmlns:xlink="http://www.w3.org/1999/xlink" content-type="dwc:scientificName" xlink:type="simple"><italic><tp:taxon-name><tp:taxon-name-part taxon-name-part-type="genus" reg="Rhopalopsole">Rhopalopsole</tp:taxon-name-part><tp:taxon-name-part taxon-name-part-type="species" reg="memorabilis">memorabilis</tp:taxon-name-part></tp:taxon-name></italic></named-content>; order: <named-content xmlns:xlink="http://www.w3.org/1999/xlink" content-type="dwc:order" xlink:type="simple"><tp:taxon-name><tp:taxon-name-part taxon-name-part-type="order">Plecoptera</tp:taxon-name-part></tp:taxon-name></named-content>; family: <named-content xmlns:xlink="http://www.w3.org/1999/xlink" content-type="dwc:family" xlink:type="simple"><tp:taxon-name><tp:taxon-name-part taxon-name-part-type="family">Leuctridae</tp:taxon-name-part></tp:taxon-name></named-content>; genus: <named-content xmlns:xlink="http://www.w3.org/1999/xlink" content-type="dwc:genus" xlink:type="simple"><tp:taxon-name><tp:taxon-name-part taxon-name-part-type="genus">Rhopalopsole</tp:taxon-name-part></tp:taxon-name></named-content>; specificEpithet: <named-content xmlns:xlink="http://www.w3.org/1999/xlink" content-type="dwc:specificEpithet" xlink:type="simple"><italic><tp:taxon-name><tp:taxon-name-part taxon-name-part-type="genus" reg="Rhopalopsole"/><tp:taxon-name-part taxon-name-part-type="species" reg="memorabilis">memorabilis</tp:taxon-name-part></tp:taxon-name></italic></named-content>; <bold>Location:</bold> country: <named-content xmlns:xlink="http://www.w3.org/1999/xlink" content-type="dwc:country" xlink:type="simple">China</named-content>; stateProvince: <named-content xmlns:xlink="http://www.w3.org/1999/xlink" content-type="dwc:stateProvince" xlink:type="simple">Hubei</named-content>; county: <named-content xmlns:xlink="http://www.w3.org/1999/xlink" content-type="dwc:county" xlink:type="simple">Shennongjia</named-content>; locality: <named-content xmlns:xlink="http://www.w3.org/1999/xlink" content-type="dwc:locality" xlink:type="simple">muyu</named-content>; verbatimElevation: <named-content xmlns:xlink="http://www.w3.org/1999/xlink" content-type="dwc:verbatimElevation" xlink:type="simple">1200-1220 m</named-content>; verbatimLatitude: <named-content xmlns:xlink="http://www.w3.org/1999/xlink" content-type="dwc:verbatimLatitude" xlink:type="simple">31.473053 N</named-content>; verbatimLongitude: <named-content xmlns:xlink="http://www.w3.org/1999/xlink" content-type="dwc:verbatimLongitude" xlink:type="simple">110.38959 E</named-content></p></list-item></list></tp:treatment-sec><tp:treatment-sec sec-type="Re-description"><title>Re-description</title><p>Body length 7.0 mm, forewing length 8.0 mm. Tergum 9 sclerotised with a large, medial membranous area, a sclerotised, semicircular process present posteromedially, an obvious ridge across the middle part of the process. Sternum 9 as wide as long, forming a rounded projection apically that is no wider than the subanal lobe bases, the ventral lamella somewhat broadly circular and densely hairy. Sclerotised lateral processes of tergum 10 acutely bifurcate apically in lateral view. Mid-anterior process sclerotised, distinctly wider than long and bearing two short obtuse lateral processes. Posterior transverse sclerites rectangular with posterior angles somewhat rounded. Epiproct thick with erect, hook-like portion curved dorsally. Subanal lobe strongly sclerotised at base and margin, membranous distally, overall appearance is trident-like, lateral arms short and less massive than the medial section. Cerci long and cylindrical, in lateral view, gently curved dorsally, a small, subapical, medially-directed spine present (Figs <xref ref-type="fig" rid="F12741654">1</xref><xref ref-type="fig" rid="F12741661">c</xref>, <xref ref-type="fig" rid="F12678469">9</xref>, <xref ref-type="fig" rid="F12678471">10</xref>, <xref ref-type="fig" rid="F12994936">11</xref>).</p></tp:treatment-sec><tp:treatment-sec><!--Section generated to contain objects referenced in tp:taxon-treatment.--><fig-group id="F12741654" position="float" orientation="portrait"><caption><p><bold>A</bold> <italic><tp:taxon-name><tp:taxon-name-part taxon-name-part-type="genus" reg="Rhopalopsole">Rhopalopsole</tp:taxon-name-part><tp:taxon-name-part taxon-name-part-type="species" reg="ampulla">ampulla</tp:taxon-name-part></tp:taxon-name></italic> Du &amp; Qian, 2011. Male head and pronotum, dorsal view; <bold>B</bold> <italic><tp:taxon-name><tp:taxon-name-part taxon-name-part-type="genus" reg="Rhopalopsole">Rhopalopsole</tp:taxon-name-part><tp:taxon-name-part taxon-name-part-type="species" reg="exiguspina">exiguspina</tp:taxon-name-part></tp:taxon-name></italic> Du &amp; Qian, 2011. Male head and pronotum, dorsal view; <bold>C</bold> <italic><tp:taxon-name><tp:taxon-name-part taxon-name-part-type="genus" reg="Rhopalopsole">Rhopalopsole</tp:taxon-name-part><tp:taxon-name-part taxon-name-part-type="species" reg="memorabilis">memorabilis</tp:taxon-name-part></tp:taxon-name></italic> Qian &amp; Du, 2014. Male head and pronotum, dorsal view.</p></caption><fig id="F12741659" position="float" orientation="portrait"><object-id xmlns:xlink="http://www.w3.org/1999/xlink" content-type="arpha" xlink:type="simple">607A5756-4702-56D2-9449-B1ED5CF6E006</object-id><object-id xmlns:xlink="http://www.w3.org/1999/xlink" content-type="doi" xlink:type="simple">10.3897/BDJ.13.e154980.figure1a</object-id><label>Figure 1a.</label><graphic xmlns:xlink="http://www.w3.org/1999/xlink" xlink:href="bdj-13-e154980-g001_a.jpg" xlink:type="simple" position="float" orientation="portrait" id="oo_1293774.jpg"><uri content-type="original_file" xlink:type="simple">https://binary.pensoft.net/fig/1293774</uri></graphic></fig><fig id="F12741660" position="float" orientation="portrait"><object-id xmlns:xlink="http://www.w3.org/1999/xlink" content-type="arpha" xlink:type="simple">8CD56438-C7A8-5C02-BD0D-FF560948B609</object-id><object-id xmlns:xlink="http://www.w3.org/1999/xlink" content-type="doi" xlink:type="simple">10.3897/BDJ.13.e154980.figure1b</object-id><label>Figure 1b.</label><graphic xmlns:xlink="http://www.w3.org/1999/xlink" xlink:href="bdj-13-e154980-g001_b.jpg" xlink:type="simple" position="float" orientation="portrait" id="oo_1293775.jpg"><uri content-type="original_file" xlink:type="simple">https://binary.pensoft.net/fig/1293775</uri></graphic></fig><fig id="F12741661" position="float" orientation="portrait"><object-id xmlns:xlink="http://www.w3.org/1999/xlink" content-type="arpha" xlink:type="simple">2BC5D510-4C66-5945-869B-E3F3F1B68096</object-id><object-id xmlns:xlink="http://www.w3.org/1999/xlink" content-type="doi" xlink:type="simple">10.3897/BDJ.13.e154980.figure1c</object-id><label>Figure 1c.</label><graphic xmlns:xlink="http://www.w3.org/1999/xlink" xlink:href="bdj-13-e154980-g001_c.jpg" xlink:type="simple" position="float" orientation="portrait" id="oo_1293778.jpg"><uri content-type="original_file" xlink:type="simple">https://binary.pensoft.net/fig/1293778</uri></graphic></fig></fig-group><fig id="F12741661" position="float" orientation="portrait"><object-id xmlns:xlink="http://www.w3.org/1999/xlink" content-type="arpha" xlink:type="simple">2BC5D510-4C66-5945-869B-E3F3F1B68096</object-id><object-id xmlns:xlink="http://www.w3.org/1999/xlink" content-type="doi" xlink:type="simple">10.3897/BDJ.13.e154980.figure1c</object-id><label>Figure 1c.</label><graphic xmlns:xlink="http://www.w3.org/1999/xlink" xlink:href="bdj-13-e154980-g001_c.jpg" xlink:type="simple" position="float" orientation="portrait" id="oo_1293778.jpg"><uri content-type="original_file" xlink:type="simple">https://binary.pensoft.net/fig/1293778</uri></graphic></fig><fig id="F12678469" position="float" orientation="portrait"><object-id xmlns:xlink="http://www.w3.org/1999/xlink" content-type="arpha" xlink:type="simple">B5194C6C-368B-5E76-B033-858B74F37991</object-id><object-id xmlns:xlink="http://www.w3.org/1999/xlink" content-type="doi" xlink:type="simple">10.3897/BDJ.13.e154980.figure9</object-id><label>Figure 9.</label><caption><p><italic><tp:taxon-name><tp:taxon-name-part taxon-name-part-type="genus" reg="Rhopalopsole">Rhopalopsole</tp:taxon-name-part><tp:taxon-name-part taxon-name-part-type="species" reg="memorabilis">memorabilis</tp:taxon-name-part></tp:taxon-name></italic> Qian &amp; Du, 2014. <bold>A</bold> Male terminalia, dorsal view; <bold>B</bold> Male terminalia, ventral view; <bold>C</bold> Male terminalia, lateral view. (Cited from <xref ref-type="bibr" rid="B12678501">Qian et al. (2014)</xref>).</p></caption><graphic xmlns:xlink="http://www.w3.org/1999/xlink" xlink:href="bdj-13-e154980-g009.jpg" position="float" id="oo_1279416.jpg" orientation="portrait" xlink:type="simple"><uri content-type="original_file" xlink:type="simple">https://binary.pensoft.net/fig/1279416</uri></graphic></fig><fig id="F12678471" position="float" orientation="portrait"><object-id xmlns:xlink="http://www.w3.org/1999/xlink" content-type="arpha" xlink:type="simple">D8BFA0EF-68E8-5DC9-8802-A8796DC0BC5E</object-id><object-id xmlns:xlink="http://www.w3.org/1999/xlink" content-type="doi" xlink:type="simple">10.3897/BDJ.13.e154980.figure10</object-id><label>Figure 10.</label><caption><p><italic><tp:taxon-name><tp:taxon-name-part taxon-name-part-type="genus" reg="Rhopalopsole">Rhopalopsole</tp:taxon-name-part><tp:taxon-name-part taxon-name-part-type="species" reg="memorabilis">memorabilis</tp:taxon-name-part></tp:taxon-name></italic> Qian &amp; Du, 2014. holotype <bold>A</bold> Male terminalia, dorsal view; <bold>B</bold> Male terminalia, lateral view; <bold>C</bold> Male terminalia, ventral view.</p></caption><graphic xmlns:xlink="http://www.w3.org/1999/xlink" xlink:href="bdj-13-e154980-g010.jpg" position="float" id="oo_1279137.jpg" orientation="portrait" xlink:type="simple"><uri content-type="original_file" xlink:type="simple">https://binary.pensoft.net/fig/1279137</uri></graphic></fig><fig id="F12994936" position="float" orientation="portrait"><object-id xmlns:xlink="http://www.w3.org/1999/xlink" content-type="arpha" xlink:type="simple">964AE031-654E-5C00-94B6-10F142D6B279</object-id><object-id xmlns:xlink="http://www.w3.org/1999/xlink" content-type="doi" xlink:type="simple">10.3897/BDJ.13.e154980.figure11</object-id><label>Figure 11.</label><caption><p><italic><tp:taxon-name><tp:taxon-name-part taxon-name-part-type="genus" reg="Rhopalopsole">Rhopalopsole</tp:taxon-name-part><tp:taxon-name-part taxon-name-part-type="species" reg="memorabilis">memorabilis</tp:taxon-name-part></tp:taxon-name></italic> Qian &amp; Du, 2014. other material <bold>A</bold> Male terminalia, dorsal view; <bold>B</bold> Male terminalia, lateral view; <bold>C</bold> Male terminalia, ventral view.</p></caption><graphic xmlns:xlink="http://www.w3.org/1999/xlink" xlink:href="bdj-13-e154980-g011.jpg" position="float" id="oo_1329527.jpg" orientation="portrait" xlink:type="simple"><uri content-type="original_file" xlink:type="simple">https://binary.pensoft.net/fig/1329527</uri></graphic></fig></tp:treatment-sec><ref-list><ref id="B12678501"><element-citation xmlns:xlink="http://www.w3.org/1999/xlink" publication-type="article" xlink:type="simple"><person-group person-group-type="author"><name name-style="western"><surname>Qian</surname><given-names>Y. H.</given-names></name><name name-style="western"><surname>Li</surname><given-names>Y. H.</given-names></name><name name-style="western"><surname>Du</surname><given-names>Y. Z.</given-names></name></person-group><year>2014</year><article-title>A study of <tp:taxon-name><tp:taxon-name-part taxon-name-part-type="family">Leuctridae</tp:taxon-name-part></tp:taxon-name> (<tp:taxon-name><tp:taxon-name-part taxon-name-part-type="class">Insecta</tp:taxon-name-part></tp:taxon-name>: <tp:taxon-name><tp:taxon-name-part taxon-name-part-type="order">Plecoptera</tp:taxon-name-part></tp:taxon-name>) from Shennongjia, Hubei Province, China.</article-title><source>Florida Entomologist</source><volume>97</volume><issue>2</issue><fpage>605</fpage><lpage>610</lpage><pub-id pub-id-type="doi">10.1653/024.097.0236</pub-id></element-citation></ref></ref-list></tp:taxon-treatment>
